# Supplementary material for: A hybrid organic-inorganic perovskite dataset
Source: Sci Data. 2017 May 9;4:170057. doi: 10.1038/sdata.2017.57 (PMC5423391; doi:10.1038/sdata.2017.57)
Supplement: Supplementary file 1 [file sdata201757-isa1.zip]

Archive with 3 entries (3 files):
- i_Investigation.txt
- s_study_Ramprasad.txt
- a_assay_Ramprasad.txt
