# Supplementary material for: A hybrid organic-inorganic perovskite dataset
Source: Sci Data. 2017 May 9;4:170057. doi: 10.1038/sdata.2017.57 (PMC5423391; doi:10.1038/sdata.2017.57)
Supplement: Supplementary file 1 [file sdata201757-isa1.zip › i_Investigation.txt]

# Investigation File generated for Scientific Data with Investigation File Authoring Tool version 0.1.0 on 23/03/2017 - This metadata file is CC0
ONTOLOGY SOURCE REFERENCE
Term Source Name	ERO	CHEBI	OBI
Term Source File	http://data.bioontology.org/ontologies/ERO	http://data.bioontology.org/ontologies/CHEBI	http://data.bioontology.org/ontologies/OBI
Term Source Version	2013-08-02	148	2014-08-18
Term Source Description	Eagle-I Research Resource Ontology	Chemical Entities of Biological Interest Ontology	Ontology for Biomedical Investigations
INVESTIGATION
Investigation Identifier
Investigation Title
Investigation Description
Investigation Submission Date
Investigation Public Release Date
INVESTIGATION PUBLICATIONS
Investigation PubMed ID
Investigation Publication DOI
Investigation Publication Author List
Investigation Publication Title
Investigation Publication Status
Investigation Publication Status Term Accession Number
Investigation Publication Status Term Source REF
INVESTIGATION CONTACTS
Investigation Person Last Name
Investigation Person Mid Initials
Investigation Person First Name
Investigation Person Address
Investigation Person Phone
Investigation Person Fax
Investigation Person Email
Investigation Person Affiliation
Investigation Person Roles
Investigation Person Roles Term Accession Number
Investigation Person Roles Term Source REF
STUDY
Study Identifier	10.1038/sdata.2017.57
Study Title	A hybrid organic-inorganic perovskite dataset
Study Submission Date	02/02/2017
Study Public Release Date	09/05/2017
Study Description	http://www.nature.com/articles/sdata201757#abstract
Study File Name	s_study_Ramprasad.txt
Comment[Subject Keywords]	///;///;///;///
Comment[Manuscript Licence]	CC BY-4.0
Comment[Experimental Metadata Licence]	CC0
Comment[Supplementary Information File Name]	
Comment[Supplementary Information File Type]	x-zip-compressed
Comment[Supplementary Information File URL]	http://www.nature.com/articles/sdata201757#supplementary-information
Comment[Data Repository]	Dryad Digital Repository;NoMaD Repository
Comment[Data Record Accession]	doi:10.5061/dryad.gq3rg;doi:10.17172/NOMAD/2017.03.15-1
Comment[Data Record URI]	http://dx.doi.org/10.5061/dryad.gq3rg;http://dx.doi.org/10.17172/NOMAD/2017.03.15-1
STUDY DESIGN DESCRIPTORS
Study Design Type	data integration objective	database creation objective
Study Design Type Term Accession Number	ERO:0100092	http://www.ebi.ac.uk/efo/swo/SWO_0000509
Study Design Type Term Source REF	ERO	ERO
STUDY PUBLICATIONS
Study PubMed ID
Study Publication DOI
Study Publication Author List
Study Publication Title
Study Publication Status
Study Publication Status Term Accession Number
Study Publication Status Term Source REF
STUDY FACTORS
Study Factor Name	cation type
Study Factor Type	cation
Study Factor Type Term Accession Number	CHEBI:36916
Study Factor Type Term Source REF	CHEBI
STUDY ASSAYS
Study Assay Measurement Type	material properties
Study Assay Measurement Type Term Accession Number	""
Study Assay Measurement Type Term Source REF	""
Study Assay Technology Type	computational modeling technique
Study Assay Technology Type Term Accession Number	ERO:0001251
Study Assay Technology Type Term Source REF	ERO
Study Assay Technology Platform	""
Study Assay File Name	a_assay_Ramprasad.txt
STUDY PROTOCOLS
Study Protocol Name	Workflow	Initial structure accumulation	Numerical calculations	Post-filtering
Study Protocol Type	selection	computational modeling technique	information processor function	information processor function
Study Protocol Type Term Accession Number	OBI:0001928	ERO:0001251	OBI:0000392	OBI:0000392
Study Protocol Type Term Source REF	OBI	ERO	OBI	OBI
Study Protocol Description				
Study Protocol URI	""	""	""	""
Study Protocol Version				
Study Protocol Parameters Name	""	""	""	""
Study Protocol Parameters Name Term Accession Number	""	""	""	""
Study Protocol Parameters Name Term Source REF	""	""	""	""
Study Protocol Components Name	""	""	""	""
Study Protocol Components Type	""	""	""	""
Study Protocol Components Type Term Accession Number	""	""	""	""
Study Protocol Components Type Term Source REF	""	""	""	""
STUDY CONTACTS
Study Person Last Name	Kim	Huan	Krishnan	Ramprasad
Study Person First Name	Chiho	Tran Doan	Sridevi	Rampi
Study Person Mid Initials				
Study Person Email	""	""	""	rampi.ramprasad@uconn.edu
Study Person Phone				
Study Person Fax				
Study Person Address				
Study Person Affiliation	Institute of Materials Science, University of Connecticut, 97 North Eagleville Rd., Unit 3136, Storrs, Connecticut 06269, USA	Institute of Materials Science, University of Connecticut, 97 North Eagleville Rd., Unit 3136, Storrs, Connecticut 06269, USA	Institute of Materials Science, University of Connecticut, 97 North Eagleville Rd., Unit 3136, Storrs, Connecticut 06269, USA	Institute of Materials Science, University of Connecticut, 97 North Eagleville Rd., Unit 3136, Storrs, Connecticut 06269, USA
Study Person Roles				
Study Person Roles Term Accession Number				
Study Person Roles Term Source REF				
Comment[Study Person ORCID]	0000-0002-1814-4980	0000-0002-8093-9426		
Comment[Funder]				
Comment[FundRef ID]				
Comment[Funder Term Source REF]				
Comment[Grant Identifier]				
