# Supplementary material for: A hybrid organic-inorganic perovskite dataset
Source: Sci Data. 2017 May 9;4:170057. doi: 10.1038/sdata.2017.57 (PMC5423391; doi:10.1038/sdata.2017.57)
Supplement: Supplementary file 1 [file sdata201757-isa1.zip › s_study_Ramprasad.txt]

Source Name	Characteristics[chemical substance]	Term Source REF	Term Accession Number	Protocol REF	Comment[total number of compounds]	Sample Name	Factor Value[cation type]
literature search	ammonium	CHEBI	CHEBI:28938	Workflow	35	ammonium	ammonium
literature search	methylammonium	CHEBI	CHEBI:59338	Workflow	69	methylammonium	methylammonium
literature search	dimethlyammonium			Workflow	87	dimethlyammonium	methylammonium
literature search	trimethylammonium	CHEBI	CHEBI:58389	Workflow	113	trimethylammonium	methylammonium
literature search	tetramethylammonium	CHEBI	CHEBI:46020	Workflow	29	tetramethylammonium	methylammonium
literature search	ethlyammonium			Workflow	131	ethlyammonium	alkylammonium
literature search	propylammonium			Workflow	137	propylammonium	propylammonium
literature search	isopropylammonium			Workflow	115	isopropylammonium	propylammonium
literature search	butylammonium			Workflow	41	butylammonium	alkylammonium
literature search	hydroxylammonium			Workflow	80	hydroxylammonium	ammonium
literature search	fomamidinium			Workflow	33	fomamidinium	amidinium
literature search	acetamidinium			Workflow	71	acetamidinium	amidinium
literature search	hydrazium			Workflow	116	hydrazium	other
literature search	guanidinium	CHEBI	CHEBI:30087	Workflow	33	guanidinium	other
literature search	azetidinium			Workflow	171	azetidinium	other
literature search	imidazolium			Workflow	85	imidazolium	other
